# Supplementary material for: Circular RNA Formation and Degradation Are Not Directed by Universal Pathways
Source: Int J Mol Sci. 2025 Jan 16;26(2):726. doi: 10.3390/ijms26020726 (PMC11766002; doi:10.3390/ijms26020726)
Supplement: Supplementary file 1 [file ijms-26-00726-s001.zip]

Archive with 1 entries (1 files):
- ijms-3387224-supplementary.pdf
